# Supplementary material for: COVID-19-Related Vaccine Hesitancy among Community Hospitals’ Healthcare Workers in Singapore
Source: Vaccines (Basel). 2022 Mar 30;10(4):537. doi: 10.3390/vaccines10040537 (PMC9032808; doi:10.3390/vaccines10040537)
Supplement: Supplementary file 1 [file vaccines-10-00537-s001.zip]

Archive with 1 entries (1 files):
- vaccines-1645832-supplementary.pdf
